# Supplementary material for: Clinical and laboratory features associated with serum phosphate concentrations in malaria and other febrile illnesses
Source: Malar J. 2020 Feb 21;19:85. doi: 10.1186/s12936-020-03166-z (PMC7035648; doi:10.1186/s12936-020-03166-z)
Supplement: Supplementary file 2 — Additional file 2. Dataset containing all analysed data from all study subjects. [file 12936_2020_3166_MOESM2_ESM.xlsx]

## Sheet: SupplementaryDataset
ID NUMBER	SEX	AGE /YEARS	ETHNIC ORIGIN	PARASITE SPECIES	MALARIA SEVERITY	TEMPERATURE C	HAEMOGLOBIN G/DL	WHITE CELL COUNT X10^9/L	PLATELETS X10^9/L	SODIUM MMOL/L	POTASSIUM MMOL/L	CREATININE MMOL/L	CORRECTED CALCIUM MMOL/L	PHOSPHATE MMOL/L
1	M	28	CAUCASIAN	FALCIPARUM	NON SEVERE	37.5	13.1	4.4	129	140	3.9	120	2.33	0.79
2	F	63	ASIAN	VIVAX	NON SEVERE	38.5	11.9	8.5	67	136	4.2	85	2.23	1.13
3	M	16	ASIAN	FALCIPARUM	SEVERE	38.2	16	6.6	20	134	3.7	86	1.85	0.36
4	M	40	ASIAN	FALCIPARUM	SEVERE	39.5	14.3	7.4	39	125	3.8	81	2.08	0.57
5	F	73	ASIAN	VIVAX	NON SEVERE	37.8	9.9	7.4	138	133	3.7	100	2.25	1.01
6	M	21	ASIAN	FALCIPARUM	NON SEVERE	38.2	14.8	6.5	34	132	3.5	94	2.18	0.31
7	F	63	ASIAN	VIVAX	NON SEVERE	37.5	11.9	7.2	67	140	3.3	79	2.37	0.35
8	M	48	AFRICAN	FALCIPARUM	NON SEVERE	41	12	3.1	85	137	4	121	2.41	0.41
9	F	50	ASIAN	VIVAX	NON SEVERE	37.2	12.7	6.3	82	138	3.5	91	2.43	1.33
10	M	24	AFRICAN	OVALE	NON SEVERE	39.4	13.7	10.5	176	141	3.8	70	2.37	1.19
11	F	23	AFRICAN	FALCIPARUM	NON SEVERE	37.8	9.7	6.4	115	138	3.8	70	2.38	0.91
12	F	23	AFRICAN	FALCIPARUM	NON SEVERE	38	8.9	6.1	131	140	4.2	98	2.27	1.25
13	M	31	ASIAN	FALCIPARUM	NON SEVERE	38.8	13.2	5	104	139	3.7	94	2.26	0.73
14	M	28	AFRICAN	FALCIPARUM	NON SEVERE	37	12.8	4.6	118	142	3.2	87	2.2	1.07
15	M	45	AFRICAN	FALCIPARUM	NON SEVERE	36.8	13.4	3.7	74	135	3.2	95	2.09	0.89
16	M	37	AFRICAN	FALCIPARUM	NON SEVERE	37.3	15.9	7.2	185	142	4.1	86	2.21	1.03
17	M	44	CAUCASIAN	FALCIPARUM	SEVERE	36.5	10.4	5.1	56	131	3	75	2.39	0.6
18	F	70	ASIAN	VIVAX	NON SEVERE	36.5	12.2	6.5	148	142	4.1	110	2.17	0.98
19	M	20	AFRICAN	VIVAX	NON SEVERE	38.5	10.8	5.2	93	141	3.5	132	2.21	0.77
20	M	21	AFRICAN	FALCIPARUM	NON SEVERE	36	12.7	4.5	149	140	4.2	98	2.27	1.25
21	F	34	ASIAN	FALCIPARUM	NON SEVERE	36.5	8.3	5.6	177	137	4.2	75	2.19	1.39
22	M	53	ASIAN	FALCIPARUM	NON SEVERE	38	11.2	3.9	149	140	3.4	100	2.16	1.21
23	F	53	AFRICAN	FALCIPARUM	NON SEVERE	39.1	12.1	5.6	108	128	4	92	2.04	1.16
24	F	19	AFRICAN	FALCIPARUM	NON SEVERE	36.5	15.6	4.1	146	142	4	83	2.17	1.3
25	M	58	ASIAN	VIVAX	NON SEVERE	38	12.5	6.2	118	136	3.8	129	2.13	1.38
26	F	32	ASIAN	FALCIPARUM	NON SEVERE	39.2	13.1	10.9	340	134	3.6	84	2.16	0.5
27	F	29	AFRICAN	FALCIPARUM	NON SEVERE	36.7	9.9	6.2	332	142	4.3	73	2.26	1.15
28	M	54	ASIAN	VIVAX	NON SEVERE	37	13.5	5.7	54	139	3.9	104	2.15	0.57
29	F	42	AFRICAN	FALCIPARUM	NON SEVERE	38.5	10.8	3.6	130	140	3.9	102	2.27	1.11
30	M	28	ASIAN	VIVAX	NON SEVERE	39.5	13.2	11.6	34	132	3.5	94	2.18	0.31
31	M	46	ASIAN	VIVAX	NON SEVERE	36.5	14.8	5.7	58	136	3.8	62	2.09	0.52
32	M	52	CAUCASIAN	FALCIPARUM	SEVERE	38.3	14.5	9.8	13	139	4.1	225	2.15	1.03
33	M	22	ASIAN	VIVAX	NON SEVERE	39	15.1	7.3	180	142	3.9	98	2.28	1.07
34	F	44	ASIAN	FALCIPARUM	SEVERE	38.6	9.7	4.5	77	131	4.4	82	2.18	0.69
35	F	16	AFRICAN	FALCIPARUM	NON SEVERE	42	8.3	4.7	83	136	3.6	73	2.21	1.24
36	M	21	AFRICAN	FALCIPARUM	NON SEVERE	38	13.3	4.8	145	135	3.8	143	2.28	0.27
37	F	21	ASIAN	VIVAX	NON SEVERE	39.1	11.8	5.1	106	138	3.2	81	2.19	0.72
38	F	54	ASIAN	FALCIPARUM	NON SEVERE	38.5	10.9	6.7	191	143	4.1	95	2.24	0.75
39	M	62	AFRICAN	FALCIPARUM	SEVERE	40.5	14.6	4.7	33	134	3.8	95	2.35	0.87
40	M	23	CAUCASIAN	FALCIPARUM	NON SEVERE	39.5	13.9	3.8	139	139	4.1	129	2.26	1.35
41	F	50	ASIAN	FALCIPARUM	SEVERE	37.4	11.6	5.2	13	135	3.5	114	2.26	0.41
42	F	28	ASIAN	FALCIPARUM	NON SEVERE	38	11.3	5.2	50	136	4.3	108	2.31	1.13
43	F	29	CAUCASIAN	FALCIPARUM	NON SEVERE	39.5	11	2.8	116	138	4.3	93	2.19	0.73
44	M	28	CAUCASIAN	FALCIPARUM	SEVERE	38	12.8	2.5	72	136	4.2	145	2.19	0.57
45	M	27	AFRICAN	FALCIPARUM	NON SEVERE	38	13.4	5	76	143	4	112	2.22	1.33
46	F	37	ASIAN	OVALE	NON SEVERE	40.5	7.3	3	113	136	4.5	84	1.97	2.17
47	F	60	ASIAN	VIVAX	NON SEVERE	38	13	5.4	97	133	3.4	75	2.16	0.69
48	M	40	AFRICAN	FALCIPARUM	NON SEVERE	37	15.5	3.2	101	144	3.8	109	2.15	0.78
49	F	25	ASIAN	VIVAX	NON SEVERE	39.3	11.3	4.5	94	135	4.1	86	2.12	0.95
50	M	21	AFRICAN	FALCIPARUM	NON SEVERE	37.6	15	6.5	166	138	4	108	2.07	1.48
51	F	54	ASIAN	VIVAX	NON SEVERE	36	11.8	9	235	143	4	77	2.35	0.99
52	M	17	AFRICAN	FALCIPARUM	NON SEVERE	37	9	5.3	312	144	4.3	74	2.27	1.58
53	F	19	CAUCASIAN	FALCIPARUM	SEVERE	37.5	10.9	3.4	84	136	3.4	70	2.16	1.33
54	F	50	ASIAN	FALCIPARUM	SEVERE	40.9	10.6	5.1	57	134	3.5	58	2.17	0.44
55	F	30	ASIAN	VIVAX	NON SEVERE	37	10.5	6.9	224	139	4.5	62	2.31	1.52
56	F	37	AFRICAN	FALCIPARUM	NON SEVERE	37.4	14.5	3.2	32	135	3.2	76	2.27	1.25
57	M	51	ASIAN	VIVAX	NON SEVERE	38	16	6	50	140	3.8	140	NA	3.8
58	M	60	AFRICAN	FALCIPARUM	NON SEVERE	38.9	12.7	9.8	102	144	4.1	88	2.17	0.77
59	M	56	ASIAN	FALCIPARUM	SEVERE	35.6	11.4	9.3	87	151	3.2	117	2.27	1.15
60	M	28	AFRICAN	FALCIPARUM	NON SEVERE	37.3	13.4	3.4	85	137	4	121	2.41	0.41
61	F	35	CAUCASIAN	FALCIPARUM	NON SEVERE	39.5	12.1	2.4	113	135	3.7	80	2.19	0.54
62	M	47	AFRICAN	FALCIPARUM	NON SEVERE	38.5	11.1	5	104	135	4.1	101	2.39	0.58
63	M	30	AFRICAN	FALCIPARUM	NON SEVERE	37	14.5	5.1	161	144	4.4	97	2.18	0.7
64	M	28	AFRICAN	FALCIPARUM	NON SEVERE	38	15.5	7.1	109	138	3.8	70	2.38	0.91
65	M	29	AFRICAN	FALCIPARUM	NON SEVERE	39.5	14.5	6.6	211	141	3.7	92	2.36	0.96
66	F	59	CAUCASIAN	FALCIPARUM	NON SEVERE	39	14	3.3	34	136	3.9	86	2.34	0.85
67	F	43	ASIAN	VIVAX	NON SEVERE	40	10.2	5.6	58	137	3.6	90	2.09	0.52
68	M	25	CAUCASIAN	FALCIPARUM	NON SEVERE	39	13.7	5.6	55	137	3.8	84	2.29	1.03
69	M	31	AFRICAN	FALCIPARUM	NON SEVERE	36	10.5	6.8	97	134	4.1	108	2.21	0.28
70	M	36	ASIAN	FALCIPARUM	SEVERE	38.5	15.5	5.5	102	140	3.7	114	2.18	1.28
71	M	37	AFRICAN	FALCIPARUM	NON SEVERE	39.2	12.8	5.6	70	131	3.9	148	1.97	0.8
72	F	18	CAUCASIAN	FALCIPARUM	NON SEVERE	36.4	14.9	6.4	114	139	3.8	97	2.29	1.44
73	M	35	ASIAN	FALCIPARUM	NON SEVERE	40.6	15.2	5.4	132	139	4.3	120	2.16	0.5
74	F	28	AFRICAN	FALCIPARUM	NON SEVERE	37	12.9	5.7	74	139	3.3	100	2.12	0.99
75	M	59	ASIAN	FALCIPARUM	SEVERE	37.9	7.6	9.6	65	134	4.3	106	2.07	1.24
77	M	26	ASIAN	FALCIPARUM	NON SEVERE	38.5	12.8	6.8	174	142	4.1	95	2.12	1.22
79	M	25	AFRICAN	FALCIPARUM	NON SEVERE	38.5	14.8	7.7	62	137	3.8	110	2.06	1.15
80	M	24	AFRICAN	FALCIPARUM	SEVERE	37	13.6	5.8	95	136	4.4	108	2.12	1.51
81	M	29	ASIAN	FALCIPARUM	SEVERE	38.5	9.2	4.2	93	136	3.9	80	2.17	1.06
82	M	45	AFRICAN	FALCIPARUM	NON SEVERE	36.5	13	7.7	159	139	3.6	86	2.11	1.08
83	M	24	ASIAN	FALCIPARUM	NON SEVERE	38.1	14	5	160	138	4	108	2.07	1.48
84	M	44	CAUCASIAN	FALCIPARUM	NON SEVERE	36.5	11.4	5.7	183	140	3.8	65	2.29	1.55
85	M	16	ASIAN	FALCIPARUM	NON SEVERE	38.5	16.1	5.9	64	141	4.1	93	2.27	1.03
86	M	51	CAUCASIAN	FALCIPARUM	NON SEVERE	37.1	12.8	5.3	63	135	3.2	95	2.09	0.89
87	M	50	ASIAN	FALCIPARUM	NON SEVERE	37.8	12.5	5.6	114	134	4.1	89	2.17	1.12
88	M	54	AFRICAN	FALCIPARUM	NON SEVERE	39	6.7	6.8	89	125	4.7	111	2.11	0.83
89	F	38	ASIAN	VIVAX	NON SEVERE	38	12.3	5	184	138	3.6	94	2.1	1.16
90	M	24	ASIAN	FALCIPARUM	NON SEVERE	38	16	8.6	93	134	4.3	136	2.16	0.92
91	M	22	ASIAN	VIVAX	NON SEVERE	38.3	16	7.4	103	139	5.3	117	2.29	1.31
92	M	39	ASIAN	VIVAX	NON SEVERE	39.5	14.3	5	95	136	3.9	97	2.21	0.28
93	M	80	ASIAN	VIVAX	NON SEVERE	39	9.2	6.5	55	140	4.3	168	2.11	0.72
94	M	25	AFRICAN	FALCIPARUM	NON SEVERE	36.5	12.9	4.5	153	136	3.3	74	2.23	0.86
95	M	27	AFRICAN	FALCIPARUM	NON SEVERE	36.3	12.6	4.9	222	140	4.5	81	2.23	1.09
96	F	65	ASIAN	VIVAX	NON SEVERE	38.5	10.4	5.2	83	135	3.9	76	2.16	1.1
97	M	23	AFRICAN	FALCIPARUM	NON SEVERE	39.5	12.8	4.9	176	139	4.3	121	2.22	1.17
98	M	26	AFRICAN	FALCIPARUM	NON SEVERE	37.7	13.3	4.7	71	138	3.8	119	2.18	1.03
99	M	63	CAUCASIAN	FALCIPARUM	SEVERE	37	8.2	7.3	65	127	3.4	132	1.97	0.7
100	M	54	AFRICAN	FALCIPARUM	NON SEVERE	37	12.8	3.7	100	139	3.8	119	2.13	1.21
101	F	33	ASIAN	FALCIPARUM	SEVERE	40	14.6	11.9	100	137	3.8	63	2.3	0.58
102	M	20	AFRICAN	FALCIPARUM	NON SEVERE	39.8	13	5.8	130	135	3.9	106	2.28	0.73
103	M	27	ASIAN	FALCIPARUM	NON SEVERE	38	11.2	4.7	32	129	3.3	123	2.13	0.94
104	F	25	CAUCASIAN	VIVAX	NON SEVERE	38	8	5.1	36	138	3.4	78	2.24	1.25
105	F	25	ASIAN	VIVAX	NON SEVERE	37.5	9.9	7.7	166	139	3.6	71	2.18	1.43
106	F	31	AFRICAN	FALCIPARUM	NON SEVERE	38.7	14.2	2.6	76	136	3.7	83	2.29	0.7
107	M	31	ASIAN	FALCIPARUM	NON SEVERE	37	16	4.4	155	139	4	85	2.31	1.29
108	M	26	AFRICAN	FALCIPARUM	NON SEVERE	37.4	15.2	6.6	91	139	3.5	105	2.33	1.16
109	M	56	ASIAN	FALCIPARUM	NON SEVERE	38	11.5	7	57	139	3.5	103	2.16	0.63
110	M	47	AFRICAN	FALCIPARUM	NON SEVERE	38	13.5	4.7	42	134	3.7	99	2.31	0.76
111	M	54	AFRICAN	FALCIPARUM	NON SEVERE	38	12.3	5.3	100	136	4.2	120	2.18	0.81
112	M	35	CAUCASIAN	FALCIPARUM	SEVERE	38	12.9	6.3	19	130	4.2	113	2.33	0.21
113	M	69	ASIAN	FALCIPARUM	NON SEVERE	37	13.2	7.7	285	139	3.7	110	2.4	1.37
114	M	28	AFRICAN	FALCIPARUM	NON SEVERE	39	12.9	8.3	214	140	4.2	105	2.44	0.76
115	M	47	AFRICAN	FALCIPARUM	SEVERE	39.3	11	11.6	32	119	4.6	164	2.06	1.15
116	M	20	ASIAN	FALCIPARUM	NON SEVERE	38.7	16.6	5.3	150	137	4.7	95	2.18	1.02
117	M	30	ASIAN	FALCIPARUM	NON SEVERE	39.7	13.3	5.4	60	131	3.6	77	2.05	0.99
118	M	33	AFRICAN	FALCIPARUM	NON SEVERE	38	11.6	6.2	135	135	3.6	87	2.24	0.95
119	F	27	AFRICAN	FALCIPARUM	NON SEVERE	39.5	11.4	6.3	81	138	3.7	89	2.26	0.6
120	M	67	AFRICAN	FALCIPARUM	NON SEVERE	37.7	11.7	7.1	192	134	4	152	2.19	1.14
121	M	31	CAUCASIAN	FALCIPARUM	SEVERE	39.5	11.8	7.6	123	134	3.4	101	2.27	0.67
122	F	35	CAUCASIAN	FALCIPARUM	NON SEVERE	37	13.7	7.6	102	138	3.4	82	2.13	1.02
123	F	37	ASIAN	VIVAX	NON SEVERE	37.8	11.2	6.5	133	140	4.7	70	2.38	1.07
124	F	28	ASIAN	VIVAX	NON SEVERE	38.6	12.1	4.6	76	133	4.1	62	2.32	0.83
125	M	59	CAUCASIAN	FALCIPARUM	SEVERE	37.6	8.3	3	60	136	3.7	97	2.24	1.37
126	F	22	AFRICAN	FALCIPARUM	NON SEVERE	38.5	11.2	4.8	115	135	3.5	59	2.33	1.29
127	F	20	ASIAN	VIVAX	NON SEVERE	39	6.9	3.1	257	141	3.6	59	2.1	1.16
128	F	39	ASIAN	VIVAX	NON SEVERE	37.4	9.6	5.6	227	140	4.4	80	2.33	1.35
129	F	45	ASIAN	VIVAX	NON SEVERE	38.5	11.8	8.7	147	131	3.7	81	2.25	0.65
130	F	23	CAUCASIAN	FALCIPARUM	NON SEVERE	38	12.9	4.5	93	132	3.6	67	2.3	0.54
131	M	61	ASIAN	FALCIPARUM	SEVERE	38	15.3	9.6	131	137	3.4	99	2.17	0.59
132	F	61	ASIAN	VIVAX	NON SEVERE	39	12.5	5.7	193	141	3.3	87	2.75	1.44
133	M	42	ASIAN	FALCIPARUM	SEVERE	37.2	12.4	4.4	74	136	3.6	68	2.12	0.91
134	F	49	ASIAN	VIVAX	NON SEVERE	38.5	12.8	3.9	36	138	3.7	68	2.24	0.84
135	M	24	AFRICAN	FALCIPARUM	NON SEVERE	36.5	14	3.1	103	141	3.9	92	2.36	0.52
136	M	70	AFRICAN	VIVAX	NON SEVERE	36.8	11.2	4.9	129	142	3.3	96	2.38	1.27
137	M	22	AFRICAN	MALARIAE	NON SEVERE	38.2	14	7	143	138	3.7	87	2.32	1.6
138	M	39	AFRICAN	FALCIPARUM	NON SEVERE	39.4	16.5	8.8	125	139	3.9	109	2.37	0.87
139	F	50	ASIAN	VIVAX	NON SEVERE	37.5	12.2	12.5	192	136	3.4	89	2.33	1.4
140	M	32	ASIAN	VIVAX	NON SEVERE	40	13.2	3.5	66	138	3.5	80	2.23	0.23
141	M	41	ASIAN	FALCIPARUM	NON SEVERE	40	14.5	4.5	42	131	3.4	149	2.21	0.33
142	M	44	ASIAN	VIVAX	NON SEVERE	37	11.4	4.2	81	140	3.7	96	2.33	1.24
143	M	48	ASIAN	OVALE	NON SEVERE	39.4	10.4	5.4	93	134	3.4	71	2.23	1.09
144	F	27	CAUCASIAN	FALCIPARUM	SEVERE	37.6	8.3	4.8	21	133	4.2	224	2.04	1.01
145	F	25	CAUCASIAN	FALCIPARUM	NON SEVERE	39	12.3	3	49	134	3.4	60	2.15	0.92
146	M	37	AFRICAN	FALCIPARUM	NON SEVERE	38.4	14.5	5.2	48	141	3.5	92	2.13	0.43
147	F	26	AFRICAN	FALCIPARUM	NON SEVERE	37.5	10.3	4.2	142	141	3.8	67	2.3	1.12
148	M	26	AFRICAN	FALCIPARUM	NON SEVERE	39.6	14.4	6.3	104	139	3.4	89	2.2	0.73
149	M	19	ASIAN	VIVAX	NON SEVERE	39	13.8	4.9	103	140	4.1	84	2.26	1.44
150	M	26	AFRICAN	FALCIPARUM	NON SEVERE	37.8	17	4.7	120	137	3.9	87	2.16	1.34
151	F	18	ASIAN	VIVAX	NON SEVERE	36.5	9.1	3.4	79	136	3.7	46	2.15	1.02
152	F	35	AFRICAN	FALCIPARUM	NON SEVERE	37	12	6.4	137	137	4.1	73	2.25	0.95
153	F	25	AFRICAN	FALCIPARUM	NON SEVERE	38.4	8.5	6.8	204	142	3.4	45	2.29	0.99
154	F	32	AFRICAN	MALARIAE	NON SEVERE	37.5	8.8	3.6	97	137	3.5	77	2.22	0.98
155	M	23	CAUCASIAN	FALCIPARUM	NON SEVERE	36.5	12.7	4.5	80	139	4.2	93	2.21	1.05
156	M	22	AFRICAN	FALCIPARUM	NON SEVERE	38.7	15.7	8.1	79	138	5.1	108	2.3	0.35
157	F	27	CAUCASIAN	FALCIPARUM	SEVERE	39.3	14.5	5.4	20	131	3.5	121	2.09	0.55
158	M	26	AFRICAN	FALCIPARUM	NON SEVERE	39	12.9	5.5	50	136	3.3	100	2.25	1.05
159	F	58	AFRICAN	FALCIPARUM	NON SEVERE	40.6	11.5	5.3	125	135	3.8	78	2.21	0.68
160	M	29	CAUCASIAN	FALCIPARUM	SEVERE	37	12.3	9.3	34	131	3.4	73	2.05	0.62
161	M	27	AFRICAN	FALCIPARUM	NON SEVERE	37	12.8	7	196	137	3.6	86	2.32	1.29
162	F	25	AFRICAN	FALCIPARUM	NON SEVERE	39.5	15.1	3.2	164	137	4.3	64	2.3	0.64
163	M	32	AFRICAN	FALCIPARUM	NON SEVERE	37.6	11.9	4.8	191	139	3.8	91	2.14	0.88
164	F	23	ASIAN	VIVAX	NON SEVERE	39.2	12.4	6.5	NA	135	3.4	55	2.27	0.74
165	M	27	AFRICAN	FALCIPARUM	NON SEVERE	36.2	12.9	5.4	51	136	3.8	96	2.21	1.43
166	M	30	AFRICAN	FALCIPARUM	NON SEVERE	37.3	11.8	6.2	142	139	4	82	2.34	1.5
167	M	43	ASIAN	FALCIPARUM	NON SEVERE	39.1	16	5.1	22	137	4.6	93	2.03	0.84
168	F	42	AFRICAN	FALCIPARUM	NON SEVERE	37	11.7	3.7	194	141	3.8	72	2.27	1.14
169	M	48	ASIAN	FALCIPARUM	NON SEVERE	38.5	13.7	2.7	37	133	3.3	129	2.22	0.79
170	F	29	AFRICAN	FALCIPARUM	NON SEVERE	37	9.3	3.8	232	144	4.2	86	2.38	1.02
171	M	73	ASIAN	VIVAX	NON SEVERE	36.5	9.8	5.5	155	137	4.7	124	2.31	1.53
172	F	59	ASIAN	FALCIPARUM	NON SEVERE	39.2	10.1	6.1	204	137	3.8	80	2.25	1.07
173	M	22	ASIAN	VIVAX	NON SEVERE	38	9.9	5.3	65	136	4.4	104	2.14	0.19
174	F	38	CAUCASIAN	FALCIPARUM	NON SEVERE	38.5	12.2	7.9	20	134	3.5	87	2.11	0.46
175	M	59	ASIAN	VIVAX	NON SEVERE	36.7	12.2	7.5	184	140	4.1	87	2.38	1.08
176	M	21	CAUCASIAN	OVALE	NON SEVERE	36	11.8	3.7	74	142	3.8	84	2.17	1.13
177	M	35	CAUCASIAN	FALCIPARUM	SEVERE	39	13.3	3	51	134	4.2	104	2.07	1.06
180	F	52	ASIAN	VIVAX	NON SEVERE	38	10.8	6.1	175	135	3.8	98	2.29	1.17
181	M	28	AFRICAN	FALCIPARUM	NON SEVERE	37.1	15	7.9	182	138	4.3	117	2.21	1.3
182	M	26	AFRICAN	FALCIPARUM	NON SEVERE	38.5	12.7	3.7	25	140	3.9	94	2.12	1.32
183	M	27	CAUCASIAN	FALCIPARUM	SEVERE	40.5	14.6	4.7	17	132	3.5	182	2.08	0.44
184	F	38	ASIAN	VIVAX	NON SEVERE	40	9.8	6.1	83	137	3.2	69	2.11	0.71
185	F	51	ASIAN	VIVAX	NON SEVERE	36	10.5	8.1	319	141	3.8	60	2.15	1.36
186	M	32	ASIAN	VIVAX	NON SEVERE	37.9	13.2	6.5	197	140	3.8	73	2.14	0.9
187	M	46	CAUCASIAN	FALCIPARUM	NON SEVERE	36.7	13.4	5.1	76	135	3.9	109	2.11	0.88
188	F	55	ASIAN	FALCIPARUM	NON SEVERE	36.8	10	4	265	143	4	66	2.46	1.26
189	M	30	CAUCASIAN	FALCIPARUM	NON SEVERE	39.4	10.6	3.9	77	135	3.4	117	2.16	0.32
190	F	65	ASIAN	VIVAX	NON SEVERE	39.5	13.2	6.1	148	140	3.3	75	2.27	0.87
191	M	49	ASIAN	VIVAX	NON SEVERE	37	11.5	5.8	64	141	4.5	88	2.26	2.78
192	F	25	ASIAN	VIVAX	NON SEVERE	36.5	11.6	5.3	60	138	3.5	61	2.2	0.93
193	F	24	CAUCASIAN	FALCIPARUM	SEVERE	38.8	10.6	6.1	49	137	4	79	2.2	1.31
194	F	27	AFRICAN	FALCIPARUM	NON SEVERE	36.6	11.4	6.4	17	134	3.6	80	2.28	1.12
195	F	28	CAUCASIAN	FALCIPARUM	SEVERE	40.1	8.4	6.5	30	126	4.3	117	2.13	0.78
196	M	49	AFRICAN	FALCIPARUM	NON SEVERE	37	10.9	8.2	151	145	4.2	110	2.23	1.35
197	M	37	AFRICAN	FALCIPARUM	NON SEVERE	40.5	11.7	3.8	85	137	4.1	147	2.17	0.42
198	M	50	CAUCASIAN	VIVAX	NON SEVERE	36.7	11.5	3.6	122	138	5.4	115	2.24	0.95
199	F	26	ASIAN	VIVAX	NON SEVERE	39.5	11.2	8.4	150	137	3.7	73	2.35	0.68
200	M	27	ASIAN	MALARIAE	NON SEVERE	38	13.3	5.2	119	135	4.1	117	2.27	0.25
201	F	48	ASIAN	VIVAX	NON SEVERE	40.3	11.3	4	166	139	4.2	92	2.23	0.45
202	M	32	ASIAN	MALARIAE	NON SEVERE	38	14.4	5.4	96	141	4	90	2.26	1.11
203	F	49	ASIAN	VIVAX	NON SEVERE	38	10	5	149	137	3.4	59	2.25	0.73
204	M	41	ASIAN	FALCIPARUM	NON SEVERE	39.9	13	2	137	137	4.2	133	2.15	0.64
205	M	37	CAUCASIAN	FALCIPARUM	NON SEVERE	37.3	14.5	3.1	126	134	4.2	85	2.17	1.34
206	F	25	CAUCASIAN	FALCIPARUM	SEVERE	39	8.2	3.9	36	136	3.7	76	2.09	0.78
207	F	38	AFRICAN	FALCIPARUM	NON SEVERE	38.5	10.8	4.1	161	141	3.3	80	2.28	1.07
208	F	33	AFRICAN	FALCIPARUM	NON SEVERE	39.5	12.2	2.6	155	137	4	81	2.21	1.19
209	M	47	CAUCASIAN	FALCIPARUM	NON SEVERE	39.2	13.4	2.9	52	134	3.2	87	2.17	0.23
210	M	19	AFRICAN	FALCIPARUM	NON SEVERE	38	12.4	5.2	99	137	4	90	2.21	0.93
211	M	27	AFRICAN	FALCIPARUM	NON SEVERE	38.5	12.4	4.3	133	135	4.4	102	2.27	0.65
212	F	24	AFRICAN	FALCIPARUM	NON SEVERE	38.5	10.8	3.9	109	133	4	68	2.3	1.12
213	F	45	ASIAN	FALCIPARUM	NON SEVERE	39	5.6	3.3	76	132	3.9	68	2.14	1.07
214	M	33	ASIAN	VIVAX	NON SEVERE	37.2	12	3.9	179	141	4.3	87	2.32	1.03
215	M	48	AFRICAN	FALCIPARUM	SEVERE	37	12.5	7.7	282	137	7.5	164	2.55	1.95
216	M	16	AFRICAN	MALARIAE	NON SEVERE	36	11.6	5.3	157	141	4.1	78	2.3	1.58
217	M	23	CAUCASIAN	VIVAX	NON SEVERE	37	12	8.7	81	140	4.1	104	2.27	0.51
218	F	30	AFRICAN	FALCIPARUM	NON SEVERE	39.2	12.1	6.8	206	136	3.9	66	2.26	1.13
219	M	57	CAUCASIAN	FALCIPARUM	NON SEVERE	40	15	4.5	99	132	3.8	109	2.21	0.63
220	M	29	AFRICAN	FALCIPARUM	NON SEVERE	38	15.7	5.1	69	140	3.5	108	2.48	1.29
221	M	51	AFRICAN	FALCIPARUM	NON SEVERE	36	14.7	3.3	116	141	4	117	2.26	0.52
222	F	45	AFRICAN	FALCIPARUM	NON SEVERE	38.5	11.8	5.1	103	140	3.9	75	NA	0.77
223	F	21	CAUCASIAN	FALCIPARUM	NON SEVERE	38	14.9	4.5	55	131	4.2	69	2.12	1.52
224	F	27	AFRICAN	OVALE	NON SEVERE	37.4	10.7	6.7	166	141	3.8	59	2.23	1
225	M	30	CAUCASIAN	FALCIPARUM	NON SEVERE	38.4	15.9	5.1	113	136	4.3	103	2.19	0.66
226	F	28	AFRICAN	FALCIPARUM	NON SEVERE	40	11.1	4.7	102	137	3.6	66	2.18	0.71
227	M	55	ASIAN	FALCIPARUM	SEVERE	37	11	13.6	31	120	3.5	193	1.95	1.06
228	M	46	AFRICAN	FALCIPARUM	NON SEVERE	36.8	14.8	4.3	79	142	3.8	87	2.1	0.7
229	F	23	ASIAN	FALCIPARUM	NON SEVERE	41	10.4	4.9	33	136	3.5	73	2.16	0.32
230	F	43	ASIAN	VIVAX	NON SEVERE	38	14.1	2.9	106	133	4.1	71	2.24	1.12
231	M	47	AFRICAN	FALCIPARUM	NON SEVERE	40	15.2	8.9	158	136	4.5	106	2.29	0.95
232	F	52	ASIAN	VIVAX	NON SEVERE	38.5	9.8	7.2	41	126	3.8	106	2.05	0.69
233	M	27	ASIAN	FALCIPARUM	NON SEVERE	39	14.5	3.6	108	143	4	112	2.2	0.67
234	M	37	AFRICAN	FALCIPARUM	NON SEVERE	39.5	12.1	3.7	42	142	3.8	96	2.21	0.7
235	F	55	ASIAN	FALCIPARUM	NON SEVERE	39	12.9	8.7	140	136	3.8	59	2.15	0.44
236	F	23	ASIAN	VIVAX	NON SEVERE	38	9.3	6.6	97	141	3.9	41	2.29	1.28
237	F	53	ASIAN	VIVAX	NON SEVERE	36.5	12.4	8.3	58	139	3.7	152	2.15	1.02
238	M	44	CAUCASIAN	FALCIPARUM	NON SEVERE	37.2	15.8	5.8	191	142	3.6	104	2.25	1.11
239	F	40	CAUCASIAN	FALCIPARUM	NON SEVERE	36.5	13.7	6.1	189	141	3.5	90	2.31	1.61
240	M	46	CAUCASIAN	FALCIPARUM	NON SEVERE	37	12.1	5	96	141	3.9	81	2.13	0.93
241	M	35	CAUCASIAN	MALARIAE	NON SEVERE	39.5	15.1	4.8	107	134	3.7	71	2.16	0.56
243	M	64	CAUCASIAN	FALCIPARUM	NON SEVERE	39	10	2.7	62	140	3.9	162	2.22	1.39
244	M	80	ASIAN	VIVAX	NON SEVERE	37	12.8	4.2	101	141	4.1	102	2.24	1.06
245	F	31	AFRICAN	FALCIPARUM	NON SEVERE	38.2	12.4	8.7	142	139	4.1	68	2.3	0.65
246	M	29	AFRICAN	FALCIPARUM	NON SEVERE	40	14.4	5.3	59	140	4	103	2.26	0.53
247	M	33	CAUCASIAN	FALCIPARUM	NON SEVERE	39.9	16.4	5.7	76	131	3.7	117	2.26	0.57
248	M	31	AFRICAN	FALCIPARUM	NON SEVERE	39	13.7	7.4	122	141	3.2	81	2.25	0.55
249	M	42	AFRICAN	FALCIPARUM	NON SEVERE	40	12.7	5.7	56	134	4.2	114	2.25	0.84
250	M	26	CAUCASIAN	VIVAX	NON SEVERE	39.5	13.1	6.1	58	139	3.7	94	2.36	0.73
251	M	49	AFRICAN	FALCIPARUM	NON SEVERE	40	13.1	4	155	141	3.6	112	2.29	0.45
252	M	33	AFRICAN	FALCIPARUM	NON SEVERE	37.5	14.2	8.6	36	136	4.1	116	2.21	0.5
253	M	30	AFRICAN	FALCIPARUM	NON SEVERE	39	15.1	5.5	116	139	3.7	80	2.15	0.56
254	F	82	ASIAN	VIVAX	NON SEVERE	36.4	9.3	7.3	80	140	4.3	83	2.23	1.16
255	F	27	ASIAN	FALCIPARUM	NON SEVERE	39	10.9	4.4	63	140	3.3	54	2.14	0.96
256	F	24	CAUCASIAN	FALCIPARUM	NON SEVERE	36.6	13.7	4	41	137	3.7	72	2.27	1.07
257	M	55	ASIAN	FALCIPARUM	NON SEVERE	37.5	12.8	5.3	28	138	3.8	154	2.19	0.99
258	F	35	AFRICAN	FALCIPARUM	NON SEVERE	39.5	13.2	5.8	75	135	4.2	112	2.26	0.47
259	M	58	AFRICAN	FALCIPARUM	NON SEVERE	38	10.4	6.3	72	138	3.8	114	2.27	0.78
260	M	35	AFRICAN	FALCIPARUM	NON SEVERE	36.5	13.6	3.6	47	136	4	103	2.28	1
261	M	45	AFRICAN	FALCIPARUM	NON SEVERE	41	13.9	5.9	41	137	3.9	149	2.14	0.24
262	M	29	CAUCASIAN	FALCIPARUM	NON SEVERE	36.5	15.7	2.6	40	141	3.9	103	2.21	0.48
263	M	36	AFRICAN	FALCIPARUM	NON SEVERE	38.5	15.1	5.6	98	136	4.2	99	2.2	1.34
264	M	34	CAUCASIAN	FALCIPARUM	NON SEVERE	38.5	16.1	4.9	76	135	4	84	2.16	0.65
265	M	20	ASIAN	FALCIPARUM	NON SEVERE	38.5	13.2	3.1	92	134	3.1	83	2.14	0.43
266	F	42	CAUCASIAN	FALCIPARUM	NON SEVERE	37.5	12.6	6	189	137	4.4	58	2.25	0.85
267	F	23	AFRICAN	FALCIPARUM	NON SEVERE	37	9.7	5.8	63	143	3.9	64	2.18	1.15
268	F	24	ASIAN	FALCIPARUM	NON SEVERE	36.5	7.5	3.8	96	135	3.8	55	2.17	1.16
269	M	21	CAUCASIAN	FALCIPARUM	NON SEVERE	39.2	15.5	6.3	86	138	4	116	2.32	1.02
270	M	52	ASIAN	VIVAX	NON SEVERE	37	14.8	6.5	142	143	4.6	87	2.14	1.1
271	M	41	AFRICAN	FALCIPARUM	NON SEVERE	37.5	16.5	6	78	141	3.5	107	2.21	0.62
272	M	45	AFRICAN	FALCIPARUM	NON SEVERE	39.2	15.7	4.5	146	138	4.1	152	2.27	0.98
273	M	28	CAUCASIAN	FALCIPARUM	NON SEVERE	38.5	15	4.6	87	136	3.5	90	2.11	0.49
274	M	36	AFRICAN	FALCIPARUM	NON SEVERE	37.5	13.3	2.9	112	142	4	92	2.15	1.11
275	M	31	ASIAN	VIVAX	NON SEVERE	36.5	14.2	8.7	173	141	4.1	90	2.17	1.66
276	M	37	AFRICAN	FALCIPARUM	NON SEVERE	39.3	14	4.1	152	140	3.6	135	2.1	0.56
277	M	30	AFRICAN	FALCIPARUM	NON SEVERE	38	14.5	2	115	136	3.4	86	2.19	0.77
278	M	26	AFRICAN	FALCIPARUM	NON SEVERE	37.2	10.1	4.9	182	139	4.6	94	2.22	1.09
279	M	22	ASIAN	FALCIPARUM	NON SEVERE	38	14.1	10.9	123	141	3.3	76	2.04	0.58
280	M	37	AFRICAN	FALCIPARUM	NON SEVERE	38	12.8	3.9	175	142	4	119	2.17	1.01
281	F	32	AFRICAN	FALCIPARUM	NON SEVERE	36.8	11.3	3.4	120	140	4.5	70	2.25	1.04
282	M	28	AFRICAN	FALCIPARUM	NON SEVERE	37.4	11	4.6	184	141	3.9	101	2.23	0.9
283	F	30	AFRICAN	FALCIPARUM	NON SEVERE	36.5	10.8	4	127	143	4	68	2.15	1.19
284	M	17	AFRICAN	FALCIPARUM	NON SEVERE	39.2	12.6	6.4	92	137	3.6	94	2.08	0.46
286	M	21	ASIAN	FALCIPARUM	NON SEVERE	39	7.8	1.3	34	127	3.6	79	2.04	0.53
287	M	46	AFRICAN	FALCIPARUM	NON SEVERE	38.4	13.7	4.3	85	139	3.6	86	2.2	0.94
288	M	38	AFRICAN	FALCIPARUM	NON SEVERE	37	15.9	5	45	139	4.5	76	2.1	1.02
289	M	27	AFRICAN	FALCIPARUM	SEVERE	40	14.6	7.2	69	138	2.6	152	1.95	0.47
290	M	23	ASIAN	VIVAX	NON SEVERE	40	12.9	8.3	110	141	4.6	85	2.33	1.32
291	M	26	ASIAN	FALCIPARUM	NON SEVERE	40	15.5	10	93	137	3.9	92	2.17	0.53
293	F	27	AFRICAN	FALCIPARUM	NON SEVERE	38.5	12.6	6.4	137	138	3.4	70	2.22	1.4
294	F	70	ASIAN	VIVAX	NON SEVERE	38.2	9.4	8.1	47	139	4.1	113	2.41	0.38
295	F	27	AFRICAN	FALCIPARUM	SEVERE	39.5	9.5	5.6	25	132	3.9	109	2.2	0.55
296	M	44	ASIAN	FALCIPARUM	NON SEVERE	37.2	14.1	6.7	165	138	3.9	124	2.25	0.89
297	F	17	AFRICAN	FALCIPARUM	NON SEVERE	37.9	14.3	6	177	136	4.2	108	2.34	0.99
298	F	30	AFRICAN	FALCIPARUM	NON SEVERE	38	11.9	3.5	133	136	3.2	90	2.13	1.01
299	F	62	ASIAN	VIVAX	NON SEVERE	37.3	10.4	7.6	33	136	3.9	130	2.16	0.47
300	M	27	ASIAN	VIVAX	NON SEVERE	38.6	13	4.7	46	136	3.7	86	2.07	0.5
301	F	54	ASIAN	FALCIPARUM	NON SEVERE	38	11.3	6.1	157	129	3.7	79	2.07	0.85
302	F	35	AFRICAN	FALCIPARUM	NON SEVERE	38.5	12.5	4.7	124	135	3.1	92	2.13	0.61
303	M	36	AFRICAN	MALARIAE	NON SEVERE	39.9	12.9	5.5	58	141	3.8	89	2.1	0.45
304	M	34	AFRICAN	FALCIPARUM	NON SEVERE	40.2	10.9	5.7	49	136	4.1	111	2.07	0.56
305	M	22	AFRICAN	FALCIPARUM	NON SEVERE	37.3	14.1	6.3	177	136	4.3	121	2.31	1.03
306	M	25	AFRICAN	FALCIPARUM	NON SEVERE	38.2	14.1	4.7	124	131	4.4	124	2.3	1.07
307	F	53	AFRICAN	FALCIPARUM	NON SEVERE	38.5	9.5	4.5	83	136	3.2	96	2.11	0.77
308	F	17	AFRICAN	OVALE	NON SEVERE	38	12.8	4.9	140	138	4.6	97	2.35	0.95
309	M	54	AFRICAN	FALCIPARUM	NON SEVERE	37	12.9	9.8	249	139	3.9	129	2.22	1.21
310	M	29	ASIAN	FALCIPARUM	SEVERE	40	14.6	7.3	50	136	3.6	76	1.96	0.56
311	M	16	AFRICAN	FALCIPARUM	NON SEVERE	37.5	14.9	6.3	101	134	4.1	147	2.27	1.08
312	F	26	ASIAN	FALCIPARUM	NON SEVERE	39.5	11.3	3	83	132	3.8	94	2.1	0.62
313	M	34	AFRICAN	FALCIPARUM	NON SEVERE	37	13.3	6.8	169	138	3.8	118	2.38	1.13
314	M	54	CAUCASIAN	FALCIPARUM	SEVERE	36.5	9.3	4.5	19	134	4.8	156	2.33	0.69
315	M	31	AFRICAN	FALCIPARUM	NON SEVERE	39.1	12.1	11.8	182	125	4	107	2.16	0.75
316	M	22	AFRICAN	FALCIPARUM	NON SEVERE	38	11	6.3	68	129	4	105	2.11	0.55
317	M	23	ASIAN	FALCIPARUM	NON SEVERE	38.5	13.7	2.9	72	129	3.3	110	2.12	0.45
318	M	27	AFRICAN	FALCIPARUM	NON SEVERE	38.5	16.3	6.5	66	135	4.6	111	2.21	0.58
319	M	17	CAUCASIAN	FALCIPARUM	NON SEVERE	36.5	13.2	3.6	118	141	3.9	89	2.26	1.01
320	M	40	AFRICAN	FALCIPARUM	NON SEVERE	38	15.3	5.3	57	139	3.1	104	2.16	0.84
321	M	43	ASIAN	VIVAX	NON SEVERE	38	12.3	10.4	14	133	4.2	110	2.14	0.83
322	M	58	CAUCASIAN	FALCIPARUM	NON SEVERE	39.7	11.5	3.6	122	137	3.4	105	2.14	0.59
323	M	68	AFRICAN	FALCIPARUM	NON SEVERE	37	10.8	4.1	159	140	4.3	104	2.27	0.92
324	M	64	CAUCASIAN	FALCIPARUM	SEVERE	38	7.4	4	27	127	3.9	196	2.14	0.64
325	M	25	ASIAN	VIVAX	NON SEVERE	38	14.3	5.8	99	135	4.4	119	2.28	0.32
326	M	78	AFRICAN	FALCIPARUM	SEVERE	38.5	9.6	11.7	25	138	4.4	201	2.19	0.64
327	F	60	ASIAN	FALCIPARUM	SEVERE	37.4	13.4	5.8	23	134	3.4	73	2.15	0.44
328	M	35	AFRICAN	FALCIPARUM	NON SEVERE	39.5	11.9	8.3	234	136	4.2	126	2.27	0.51
329	F	39	AFRICAN	FALCIPARUM	NON SEVERE	39.2	11.9	4.3	183	141	4.3	93	2.28	0.81
330	M	40	AFRICAN	FALCIPARUM	NON SEVERE	37.5	13.4	4.6	87	141	4.1	96	2.19	0.76
331	M	18	AFRICAN	FALCIPARUM	NON SEVERE	37.3	13	7.7	152	137	4.1	124	2.23	1.35
332	M	17	AFRICAN	FALCIPARUM	NON SEVERE	40	13.4	4.1	59	137	4.4	91	2.18	1.3
333	M	40	AFRICAN	FALCIPARUM	NON SEVERE	38	13.9	2.3	138	139	3.9	99	2.26	0.98
334	M	38	AFRICAN	MALARIAE	NON SEVERE	38	14.8	6	111	134	4.1	116	2.16	0.66
335	M	49	AFRICAN	FALCIPARUM	NON SEVERE	38.5	16.4	9.4	83	138	3.2	104	2.14	0.84
336	F	25	ASIAN	FALCIPARUM	NON SEVERE	38.5	13.8	6.4	229	133	4.4	80	2.12	0.34
337	M	51	AFRICAN	FALCIPARUM	NON SEVERE	38.7	12.7	5	250	140	4.6	122	2.2	0.59
338	M	44	AFRICAN	FALCIPARUM	NON SEVERE	38.1	13.8	6.6	119	136	4.5	139	2.24	0.94
340	F	28	AFRICAN	FALCIPARUM	NON SEVERE	39.7	10.6	6.4	58	134	3.7	91	2.02	0.84
341	M	39	AFRICAN	FALCIPARUM	NON SEVERE	38	12.9	5.2	162	138	4.3	137	2.3	1.14
342	M	25	AFRICAN	FALCIPARUM	NON SEVERE	36.5	13.7	2.9	134	136	3.9	121	2.23	1.19
343	M	41	AFRICAN	FALCIPARUM	NON SEVERE	38.5	13.1	8.2	100	134	3.7	113	2.2	0.97
344	F	25	AFRICAN	FALCIPARUM	NON SEVERE	37.3	9.3	4.3	88	134	3.6	70	2.22	1.27
345	M	24	AFRICAN	FALCIPARUM	NON SEVERE	38	13.5	4.1	24	136	3.2	90	2.32	0.45
346	M	44	AFRICAN	FALCIPARUM	SEVERE	38.5	13.1	4.7	14	130	4.3	165	2.07	0.78
347	M	46	ASIAN	FALCIPARUM	NON SEVERE	38.9	14.2	3.3	67	133	3.4	100	2.26	0.38
348	M	31	AFRICAN	FALCIPARUM	NON SEVERE	37	11.4	6.4	209	139	3.8	106	2.15	1.12
349	M	18	ASIAN	VIVAX	NON SEVERE	38.9	12.4	6.1	170	141	3.9	91	2.25	0.48
350	M	60	AFRICAN	FALCIPARUM	NON SEVERE	37	11.3	5.1	87	141	3.7	101	2.45	1.31
351	F	38	AFRICAN	FALCIPARUM	NON SEVERE	37.3	12.2	8	189	135	3.9	97	2.33	0.4
352	M	22	ASIAN	VIVAX	NON SEVERE	36.6	12.8	5.8	113	138	3.8	104	2.15	0.32
353	M	25	CAUCASIAN	OVALE	NON SEVERE	36.5	12.6	2.9	33	138	4.1	103	2.16	0.92
354	M	46	ASIAN	FALCIPARUM	NON SEVERE	38.6	15.2	4.1	91	137	3.9	121	2.24	0.93
355	M	37	ASIAN	VIVAX	NON SEVERE	37.4	17.5	5.8	125	139	4.6	109	2.21	1.55
356	M	42	AFRICAN	FALCIPARUM	NON SEVERE	40.6	13.3	3.3	167	135	3.6	103	2.2	0.39
357	M	24	ASIAN	VIVAX	NON SEVERE	39.1	13.2	5.3	102	137	3.4	97	2.2	0.32
358	F	41	AFRICAN	FALCIPARUM	NON SEVERE	39.9	14.4	5.8	133	136	4.2	108	2.26	0.77
359	M	43	AFRICAN	FALCIPARUM	NON SEVERE	39.2	14.3	6	156	135	4.1	105	2.31	0.65
360	F	27	ASIAN	VIVAX	NON SEVERE	40.2	10.3	5.8	63	134	2.8	65	2.07	0.45
361	M	17	ASIAN	VIVAX	NON SEVERE	36.4	13.8	8.4	138	139	3.8	81	2.17	1.14
362	M	44	AFRICAN	FALCIPARUM	NON SEVERE	39	14.3	2.8	165	138	4.4	96	2.19	0.78
363	M	27	ASIAN	VIVAX	NON SEVERE	37.5	13.3	6.6	121	138	3.9	88	2.31	0.99
364	M	26	AFRICAN	VIVAX	NON SEVERE	36.8	14.1	7.4	78	136	3.5	118	2.27	0.71
365	F	26	AFRICAN	FALCIPARUM	NON SEVERE	36.4	12	6.4	280	137	3.9	90	2.32	1.26
366	F	21	AFRICAN	FALCIPARUM	NON SEVERE	38.9	12.3	8.3	134	134	3.6	82	2.28	0.48
367	M	49	ASIAN	VIVAX	NON SEVERE	38	11.2	6.3	199	135	4.2	97	2.33	1.43
368	M	26	ASIAN	VIVAX	NON SEVERE	38.2	14.4	6.8	146	130	3.8	109	2.26	0.6
369	M	17	AFRICAN	FALCIPARUM	SEVERE	39	8.6	10.1	41	137	4.1	79	2.27	1.03
370	M	45	AFRICAN	FALCIPARUM	NON SEVERE	37.7	15.2	5.9	124	134	3.7	115	2.14	0.75
371	M	28	AFRICAN	OVALE	NON SEVERE	37.4	13.8	8.3	154	137	3.8	129	2.35	1.22
372	M	46	ASIAN	FALCIPARUM	SEVERE	37.2	15.8	6.8	36	136	4.1	102	2.19	1
373	M	38	AFRICAN	FALCIPARUM	NON SEVERE	39.1	13.2	6.2	154	132	4.2	109	2.37	0.59
374	M	69	ASIAN	VIVAX	NON SEVERE	37.8	15.4	10.3	86	134	4.4	94	2.48	1.55
375	F	20	CAUCASIAN	VIVAX	NON SEVERE	38.9	7.2	4.7	186	133	4	83	2.28	1.07
376	M	37	ASIAN	VIVAX	NON SEVERE	36.5	14.9	3.6	118	137	4.4	124	2.22	0.99
377	M	49	AFRICAN	FALCIPARUM	NON SEVERE	37.4	15.6	6.2	155	138	4.5	123	2.38	0.44
378	M	30	CAUCASIAN	FALCIPARUM	NON SEVERE	39	15.7	8.3	NA	140	4.5	110	1.85	1.19
379	F	18	AFRICAN	FALCIPARUM	NON SEVERE	38.4	12.3	7.4	74	137	3.6	77	2.39	0.56
380	M	37	AFRICAN	FALCIPARUM	NON SEVERE	38.6	13.8	10.2	49	131	3.4	130	2.37	0.66
381	M	43	AFRICAN	FALCIPARUM	NON SEVERE	36.9	14.2	6.3	137	138	4.3	126	2.31	1.19
382	M	33	ASIAN	FALCIPARUM	SEVERE	38.9	15	10.8	6	134	4.4	82	2.26	0.64
383	F	40	ASIAN	VIVAX	NON SEVERE	37.8	10.7	6.3	99	133	4	81	2.25	1.06
384	F	68	AFRICAN	FALCIPARUM	NON SEVERE	37	10.5	12.3	88	138	4.4	118	2.33	0.77
385	F	65	AFRICAN	FALCIPARUM	NON SEVERE	39.7	12.8	4.3	93	140	3.7	87	2.3	0.62
386	F	53	AFRICAN	FALCIPARUM	NON SEVERE	36.8	11.3	4.4	179	137	4.6	71	2.26	1.35
387	M	26	AFRICAN	FALCIPARUM	NON SEVERE	39.1	14.9	8.2	221	135	4.4	84	2.27	1.06
388	M	16	AFRICAN	FALCIPARUM	NON SEVERE	36.4	13.1	4.4	27	128	4	125	2.31	0.32
389	M	50	ASIAN	FALCIPARUM	NON SEVERE	38.4	14.8	7.4	147	135	4.1	99	2.26	0.78
390	M	31	AFRICAN	FALCIPARUM	NON SEVERE	37.3	15.5	5.9	181	138	4	115	2.3	1.49
391	F	57	ASIAN	FALCIPARUM	SEVERE	38	10.6	6.1	45	136	4.4	79	2.42	0.8
392	M	26	CAUCASIAN	FALCIPARUM	NON SEVERE	37	13	5.3	155	139	3.8	92	2.27	1.19
393	M	28	AFRICAN	VIVAX	NON SEVERE	37	13.5	7.2	39	134	3.1	109	2.29	0.32
394	F	67	AFRICAN	FALCIPARUM	NON SEVERE	38.4	11.7	10	101	133	3.7	147	2.83	0.36
395	M	41	ASIAN	FALCIPARUM	SEVERE	35.5	13.5	3.7	8	128	4	93	2.18	0.49
396	F	55	AFRICAN	FALCIPARUM	NON SEVERE	39.5	11.3	7.4	227	131	3.6	78	2.07	1
397	M	34	CAUCASIAN	FALCIPARUM	NON SEVERE	40.1	14.2	2.9	56	138	3.7	88	2.16	0.75
398	M	41	AFRICAN	FALCIPARUM	NON SEVERE	36.5	13.6	3.7	123	140	4.2	90	2.22	1.09
399	F	35	AFRICAN	FALCIPARUM	NON SEVERE	38.4	11.6	4.3	67	135	3.7	94	2.15	1.22
400	M	23	ASIAN	FALCIPARUM	NON SEVERE	40.5	13	6.2	91	119	5.5	110	2.02	0.41
401	F	20	CAUCASIAN	OVALE	NON SEVERE	38.6	11.7	4.9	174	137	3.7	91	2.24	1.26
402	F	41	AFRICAN	FALCIPARUM	NON SEVERE	37.8	12.7	4.7	66	134	3.6	81	2.25	0.44
403	M	35	AFRICAN	FALCIPARUM	NON SEVERE	39.1	14	6.8	75	135	3.9	106	2.37	0.66
404	M	37	AFRICAN	FALCIPARUM	NON SEVERE	36.5	12.5	3.5	83	143	3.5	87	2.35	0.56
405	F	44	AFRICAN	FALCIPARUM	NON SEVERE	38.2	12	8.7	111	135	3.2	82	2.26	0.47
406	F	64	ASIAN	VIVAX	NON SEVERE	39	14.3	8.7	28	134	4.2	107	2.29	0.76
407	F	77	AFRICAN	FALCIPARUM	NON SEVERE	40	10.7	4.3	54	134	3.3	78	2.28	0.5
408	F	21	AFRICAN	FALCIPARUM	NON SEVERE	37.8	12.1	9.3	9	128	4	99	2.15	0.32
409	F	50	AFRICAN	FALCIPARUM	NON SEVERE	39.2	12.3	4.9	224	138	4	80	2.51	1.31
410	M	80	ASIAN	FALCIPARUM	SEVERE	37.8	7.4	17.5	23	139	3.9	211	2.26	0.9
411	M	33	AFRICAN	FALCIPARUM	NON SEVERE	38.5	12.2	2.7	124	138	3.7	88	2.16	0.36
412	M	28	ASIAN	FALCIPARUM	NON SEVERE	40	13.1	4.8	81	130	4.5	129	2.12	0.49
413	F	39	ASIAN	VIVAX	NON SEVERE	36.8	13.1	5.7	172	131	3.5	85	2.22	0.81
414	F	68	ASIAN	VIVAX	NON SEVERE	39.9	7.9	5.2	209	139	3.2	82	2.21	0.44
415	M	38	AFRICAN	FALCIPARUM	NON SEVERE	36.5	15.5	4	103	132	4	101	2.17	0.83
416	M	60	CAUCASIAN	FALCIPARUM	SEVERE	37.6	8.3	1.6	82	128	3.4	103	2.01	0.63
417	F	53	AFRICAN	FALCIPARUM	NON SEVERE	38.7	12.1	5.2	118	136	3.9	86	2.32	0.82
418	M	42	ASIAN	FALCIPARUM	NON SEVERE	37.1	14.5	3.4	181	138	3.8	91	2.31	1.19
419	M	39	AFRICAN	FALCIPARUM	NON SEVERE	36.8	15.8	4.9	52	138	4	97	2.1	1.05
420	M	39	AFRICAN	FALCIPARUM	NON SEVERE	38.7	13.2	4.8	115	131	4.2	117	2.3	0.9
421	M	35	AFRICAN	FALCIPARUM	NON SEVERE	39.5	11.9	6.3	83	131	3.9	106	2.07	0.54
422	F	28	AFRICAN	FALCIPARUM	NON SEVERE	39	10	9.8	193	133	3.6	101	2.12	1.2
423	M	39	AFRICAN	FALCIPARUM	NON SEVERE	36.8	13.4	4.2	280	137	3.8	121	2.33	1.36
424	M	55	AFRICAN	FALCIPARUM	NON SEVERE	38	14.4	6.2	199	137	4	103	2.19	1.18
425	F	40	AFRICAN	FALCIPARUM	NON SEVERE	38	11.4	6.2	129	139	3.5	83	2.29	1.17
426	M	43	AFRICAN	FALCIPARUM	NON SEVERE	36.6	13.4	4.8	191	141	4.4	73	2.27	1.12
427	M	41	AFRICAN	FALCIPARUM	NON SEVERE	38.2	11.8	3.1	21	136	3.6	109	2.23	0.56
428	M	32	CAUCASIAN	FALCIPARUM	SEVERE	40.3	14.9	4.6	56	130	3.7	106	2.31	0.89
429	M	44	AFRICAN	FALCIPARUM	NON SEVERE	37.3	16.5	5.9	21	130	3.1	192	2.21	1.12
430	F	65	AFRICAN	FALCIPARUM	NON SEVERE	39.3	11.8	5.4	34	137	3.8	136	2.58	0.33
431	M	71	AFRICAN	FALCIPARUM	NON SEVERE	37.1	11.3	7.4	74	137	3.7	229	2.3	0.97
432	F	55	ASIAN	FALCIPARUM	NON SEVERE	38	12.7	6.3	40	130	4	114	2.12	0.56
433	F	23	AFRICAN	FALCIPARUM	NON SEVERE	37.8	13.8	4.8	91	133	3.7	87	2.34	0.71
434	M	59	ASIAN	FALCIPARUM	NON SEVERE	38	13.2	3.8	49	130	4.2	93	2.37	1.29
435	M	41	AFRICAN	FALCIPARUM	NON SEVERE	37.8	11.6	4.3	122	134	4.3	105	2.11	1.28
436	M	22	AFRICAN	FALCIPARUM	NON SEVERE	38.7	13.7	9.7	49	136	3.9	104	2.21	0.32
437	M	45	AFRICAN	FALCIPARUM	NON SEVERE	38	15.3	4.5	82	136	4.1	115	2.26	0.84
438	F	72	AFRICAN	FALCIPARUM	NON SEVERE	37.3	12	5.4	73	141	3.6	82	2.28	0.97
439	M	29	ASIAN	FALCIPARUM	NON SEVERE	36.7	13.4	8.5	197	136	3.9	93	2.23	0.79
440	F	71	AFRICAN	FALCIPARUM	NON SEVERE	36.7	13.2	9	200	138	4	85	2.34	1.1
441	M	28	ASIAN	VIVAX	NON SEVERE	37.5	14.1	3.3	156	136	3.9	103	2.23	1.28
443	M	32	AFRICAN	FALCIPARUM	NON SEVERE	37.5	13.4	5.6	132	136	4	89	2.13	0.78
444	F	38	AFRICAN	FALCIPARUM	SEVERE	38	12	7.2	50	129	4.4	91	2.14	0.53
445	M	23	ASIAN	VIVAX	NON SEVERE	37.4	14.6	5.2	78	135	3.9	93	2.43	0.41
446	M	59	CAUCASIAN	FALCIPARUM	SEVERE	36	6.6	4.2	97	136	3.6	65	2.13	0.85
447	M	37	AFRICAN	FALCIPARUM	NON SEVERE	38.5	12.1	8.7	48	132	4.3	108	2.19	1.2
448	M	19	ASIAN	VIVAX	NON SEVERE	40	15	4.6	73	140	3.7	104	2.23	0.32
449	M	33	AFRICAN	FALCIPARUM	NON SEVERE	38.5	16.5	4.7	80	136	4.1	108	2.16	0.96
450	M	25	ASIAN	VIVAX	NON SEVERE	37.4	11.8	3.3	55	138	3.6	97	2.05	0.49
451	F	45	AFRICAN	FALCIPARUM	NON SEVERE	38.3	10.9	3.1	68	135	3.6	77	2.29	0.84
452	M	45	AFRICAN	FALCIPARUM	NON SEVERE	37.7	14.3	7.5	107	136	3.9	151	2.31	1.01
453	M	16	AFRICAN	FALCIPARUM	NON SEVERE	37.4	13.3	7.1	185	136	3.8	95	2.1	0.93
454	M	50	CAUCASIAN	FALCIPARUM	NON SEVERE	40	16.5	3.5	159	135	3.6	110	2.34	0.36
455	F	46	ASIAN	VIVAX	NON SEVERE	39	10.5	5.2	111	135	3.2	70	2.3	0.79
456	M	58	AFRICAN	FALCIPARUM	NON SEVERE	37.3	12.5	4.8	292	140	3.7	85	2.27	1.07
457	F	21	AFRICAN	FALCIPARUM	NON SEVERE	37.7	13.3	4.1	107	133	4.1	98	2.28	0.4
458	M	40	AFRICAN	FALCIPARUM	NON SEVERE	37	16.4	5.8	186	137	4	107	2.36	1.32
459	F	21	AFRICAN	FALCIPARUM	NON SEVERE	38.6	12.3	3.9	222	137	4.2	72	2.44	1.26
460	F	61	ASIAN	VIVAX	NON SEVERE	38.5	11.3	6.4	186	128	4.3	86	2.35	0.32
461	M	16	ASIAN	VIVAX	NON SEVERE	39	12.9	5.8	83	130	4.3	117	2.41	1.01
462	F	47	ASIAN	FALCIPARUM	NON SEVERE	37	13.2	8.1	368	141	4	60	2.44	0.65
463	F	47	AFRICAN	FALCIPARUM	NON SEVERE	37	13.2	4.1	127	139	4.2	92	2.26	1.4
464	F	50	AFRICAN	FALCIPARUM	NON SEVERE	39.7	12.5	9.5	87	135	3.6	100	2.33	0.52
465	M	44	AFRICAN	FALCIPARUM	SEVERE	39.6	14.6	5.3	44	135	3.6	112	2.3	0.53
466	M	52	ASIAN	VIVAX	NON SEVERE	37.6	14.1	9	36	123	3.9	135	2.14	0.32
467	F	31	AFRICAN	FALCIPARUM	NON SEVERE	36.4	9.9	5.8	86	136	3.9	71	2.45	1.27
468	F	37	AFRICAN	FALCIPARUM	NON SEVERE	36.3	8.6	3.8	76	134	3.8	79	2.25	0.99
469	M	29	ASIAN	FALCIPARUM	SEVERE	38.3	15.4	5.7	65	133	4	97	2.23	0.46
470	M	39	AFRICAN	FALCIPARUM	NON SEVERE	37.1	13.7	6.9	231	142	3.7	112	2.43	1.17
471	M	41	AFRICAN	VIVAX	NON SEVERE	39.9	10.1	6.1	140	128	3.9	113	2.3	0.32
472	M	48	ASIAN	VIVAX	NON SEVERE	38	13.1	4.5	52	134	3.7	98	2.3	1.05
473	F	49	AFRICAN	FALCIPARUM	NON SEVERE	37.5	10.6	5.9	211	141	4.4	69	2.32	1.16
474	F	46	AFRICAN	FALCIPARUM	NON SEVERE	36.5	12.7	4.4	89	137	3.7	109	2.26	1.14
475	M	23	ASIAN	VIVAX	NON SEVERE	39.5	15.2	5.6	162	135	4.1	85	2.16	0.45
476	F	32	AFRICAN	FALCIPARUM	NON SEVERE	37.3	14.1	5	186	134	4	87	2.5	0.32
477	M	49	AFRICAN	FALCIPARUM	NON SEVERE	37	13.9	7.8	137	137	3.7	81	2.25	1.23
478	F	43	ASIAN	VIVAX	NON SEVERE	39	13.7	5.2	64	134	4.1	87	NA	0.8
479	M	31	AFRICAN	FALCIPARUM	NON SEVERE	35.8	14.6	6.8	82	139	3.7	101	2.23	1.17
480	M	49	AFRICAN	FALCIPARUM	NON SEVERE	37.8	13.8	6.6	142	136	3.9	129	2.23	0.7
481	M	28	ASIAN	FALCIPARUM	NON SEVERE	39.5	16.6	3.8	143	137	4	117	2.25	1.09
482	M	49	ASIAN	FALCIPARUM	SEVERE	37.8	14.9	6.6	38	129	4.4	153	2.27	0.32
483	M	25	AFRICAN	FALCIPARUM	NON SEVERE	39	16	5.8	108	134	4	123	2.24	0.71
484	M	36	AFRICAN	FALCIPARUM	NON SEVERE	38	16	5.8	275	137	5	91	2.29	1
485	F	35	AFRICAN	FALCIPARUM	NON SEVERE	37.8	14.2	5.4	190	135	4	107	2.33	0.98
486	M	34	AFRICAN	FALCIPARUM	NON SEVERE	39.2	15.5	4.9	116	136	4.8	107	2.32	0.48
487	F	31	CAUCASIAN	VIVAX	NON SEVERE	38	9.6	3.9	144	135	4.4	92	2.25	0.97
488	M	48	AFRICAN	FALCIPARUM	NON SEVERE	39	16.2	8.9	122	135	4.6	103	2.29	0.61
489	M	24	ASIAN	VIVAX	NON SEVERE	38.5	13.9	5.4	97	140	4	91	2.22	0.9
490	M	17	AFRICAN	FALCIPARUM	NON SEVERE	38	13.6	4.8	169	130	3.9	98	2.21	0.75
491	M	37	AFRICAN	FALCIPARUM	NON SEVERE	37.7	14.6	3.8	134	137	4.1	98	2.21	0.63
492	M	27	AFRICAN	FALCIPARUM	NON SEVERE	37	15.2	3.9	63	132	3.8	92	2.3	1.11
493	M	24	AFRICAN	FALCIPARUM	NON SEVERE	36	15.8	5.8	87	138	4	100	2.35	0.71
494	F	25	AFRICAN	VIVAX	NON SEVERE	37.8	12.2	6.9	295	136	3.7	88	2.24	1.14
496	M	25	AFRICAN	FALCIPARUM	NON SEVERE	36.7	15.6	4.4	124	134	4.3	130	2.41	1.34
497	M	60	AFRICAN	FALCIPARUM	SEVERE	38.5	13.9	6	41	134	4.1	134	2.22	0.59
498	M	36	ASIAN	VIVAX	NON SEVERE	38.9	12.6	4.8	82	139	3.9	109	2.08	0.55
499	F	66	ASIAN	FALCIPARUM	NON SEVERE	36.3	8.8	5.3	190	135	4.5	107	2.37	1.16
500	F	50	AFRICAN	FALCIPARUM	NON SEVERE	38.1	12.2	3.7	162	132	3.6	84	2.28	1.04
501	M	40	ASIAN	VIVAX	NON SEVERE	37.7	13.6	4.1	140	130	4	102	2.2	0.32
502	M	21	AFRICAN	FALCIPARUM	NON SEVERE	36.3	14.5	4.6	171	137	4	114	2.25	1.21
503	M	37	AFRICAN	FALCIPARUM	NON SEVERE	37.9	14.1	5.9	193	138	3.9	113	2.33	1.4
504	F	54	ASIAN	FALCIPARUM	NON SEVERE	38.1	13.7	6.7	208	134	3.9	76	2.51	0.81
505	M	39	AFRICAN	FALCIPARUM	NON SEVERE	38.3	12	6.3	39	136	4.2	86	2.21	0.48
506	M	21	ASIAN	VIVAX	NON SEVERE	38.4	9.6	5.2	123	134	4	97	2.26	0.41
507	M	32	ASIAN	VIVAX	NON SEVERE	39	17.1	5.2	165	133	4.3	112	2.23	0.58
508	F	44	ASIAN	VIVAX	NON SEVERE	37.6	11.2	7.6	84	131	4.1	68	2.14	0.72
509	M	27	ASIAN	VIVAX	NON SEVERE	36	15.1	5.3	58	137	4.2	83	2.32	1
510	F	54	AFRICAN	FALCIPARUM	NON SEVERE	39.5	12.7	9.6	119	134	3.6	85	2.22	0.74
511	M	42	AFRICAN	FALCIPARUM	NON SEVERE	38	13.1	3.7	101	136	4.1	119	2.23	0.64
512	M	49	ASIAN	VIVAX	NON SEVERE	37.2	16	3.3	155	140	4.6	122	2.37	1.57
513	M	23	ASIAN	VIVAX	NON SEVERE	37.5	12	3.5	95	139	3.5	72	2.14	0.54
514	M	57	AFRICAN	FALCIPARUM	NON SEVERE	38.7	14.1	5.7	193	133	3.9	82	2.33	1.05
515	F	46	AFRICAN	FALCIPARUM	NON SEVERE	39.5	11	4.2	138	130	3.1	226	2.19	0.74
516	M	44	ASIAN	VIVAX	NON SEVERE	39.5	15.4	4.4	237	137	4.2	96	2.25	0.69
517	M	22	CAUCASIAN	FALCIPARUM	NON SEVERE	36.4	16.5	8.2	193	135	4.4	111	2.45	1.7
518	M	23	AFRICAN	FALCIPARUM	NON SEVERE	38.1	NA	5.5	79	135	4.3	112	2.24	0.46
519	F	22	CAUCASIAN	FALCIPARUM	NON SEVERE	37.9	13.3	4.2	48	134	3.5	70	2.2	0.87
520	M	20	CAUCASIAN	FALCIPARUM	SEVERE	40.1	16	4.5	38	126	3.9	108	2.13	0.65
521	F	21	CAUCASIAN	FALCIPARUM	SEVERE	37	13.1	6.5	54	128	4	102	2.32	0.8
522	F	19	CAUCASIAN	FALCIPARUM	SEVERE	38	9.3	10.9	33	132	4.3	89	2.17	0.68
523	M	22	CAUCASIAN	FALCIPARUM	SEVERE	39.5	16.8	4.6	121	133	4.4	103	2.28	1.34
524	M	53	ASIAN	VIVAX	NON SEVERE	39.9	12.5	5.5	27	131	4.5	117	2.21	0.37
525	M	66	ASIAN	VIVAX	NON SEVERE	34.5	8.6	9.7	485	131	4.4	102	2.2	1.06
526	F	52	ASIAN	VIVAX	NON SEVERE	39.2	11.8	6.9	154	129	3.6	90	2.13	0.32
527	M	23	CAUCASIAN	FALCIPARUM	NON SEVERE	39.5	15.1	5.5	41	133	3.6	95	2.26	0.61
528	F	55	ASIAN	FALCIPARUM	NON SEVERE	35.8	12.8	3.4	219	138	3.9	76	2.33	1.03
529	F	25	AFRICAN	FALCIPARUM	NON SEVERE	37.5	8.9	3.9	79	132	3.8	61	2.22	0.91
530	M	39	AFRICAN	FALCIPARUM	NON SEVERE	36.5	14	5.1	128	139	4	126	2.25	0.87
531	F	53	AFRICAN	FALCIPARUM	NON SEVERE	37.5	11.9	4.6	181	135	3.3	88	2.23	0.69
532	M	19	AFRICAN	FALCIPARUM	NON SEVERE	39.5	14.6	5.1	179	138	3.9	115	2.23	1.05
533	M	42	AFRICAN	FALCIPARUM	NON SEVERE	39.6	13.9	5.5	56	134	3.1	139	2.26	0.32
534	F	33	ASIAN	VIVAX	NON SEVERE	39	12.4	3.4	89	129	3.5	70	2.23	0.5
535	F	39	ASIAN	FALCIPARUM	NON SEVERE	40	12.6	5.3	209	134	3.5	108	2.26	0.23
537	M	21	ASIAN	VIVAX	NON SEVERE	36.4	11.9	6.3	98	141	3.9	71	2.18	1.03
538	M	55	CAUCASIAN	FALCIPARUM	NON SEVERE	37	9.6	3.5	59	131	4	80	2.28	0.92
539	M	50	AFRICAN	FALCIPARUM	NON SEVERE	36.9	13.5	7.1	187	137	4.3	115	2.23	0.71
540	M	50	AFRICAN	FALCIPARUM	NON SEVERE	36.5	12.5	4.7	148	137	3.5	123	2.31	1
541	M	23	ASIAN	VIVAX	NON SEVERE	40.4	14.9	6.7	125	133	3.7	80	2.22	0.45
542	M	49	AFRICAN	FALCIPARUM	SEVERE	38.4	15.3	6.6	114	136	4.2	109	2.11	0.86
543	M	23	ASIAN	VIVAX	NON SEVERE	38.7	16.4	8.5	33	135	4.1	101	2.44	0.52
544	M	40	AFRICAN	OVALE	NON SEVERE	36.8	15.7	8.3	75	137	4.4	131	2.34	0.57
545	F	18	CAUCASIAN	FALCIPARUM	NON SEVERE	38	13.4	4.9	60	132	4.3	80	2.21	0.67
546	F	40	AFRICAN	FALCIPARUM	NON SEVERE	37.5	12.5	7.3	216	136	3.6	98	2.41	0.28
547	F	57	AFRICAN	FALCIPARUM	NON SEVERE	37	10.8	3	67	141	3.7	69	2.29	0.96
548	M	46	ASIAN	FALCIPARUM	NON SEVERE	38.5	15.8	5.4	144	140	4.6	88	2.39	1.03
549	M	28	AFRICAN	FALCIPARUM	NON SEVERE	37.1	14.4	3.9	17	134	4.3	91	2.2	1.08
550	M	25	ASIAN	VIVAX	NON SEVERE	36.8	13.4	4.2	86	137	3.8	85	2.33	0.47
551	M	43	AFRICAN	FALCIPARUM	NON SEVERE	39.6	13.4	6.6	99	136	4.2	107	2.31	0.42
552	M	37	AFRICAN	FALCIPARUM	NON SEVERE	38.7	14.6	5	104	140	4.6	104	2.44	0.71
553	M	38	AFRICAN	FALCIPARUM	NON SEVERE	38.9	13.9	2.8	70	138	3.9	150	2.45	0.47
554	M	54	ASIAN	NA	NA	36.4	13.9	10.6	543	136	4.3	93	2.47	0.99
555	M	37	CAUCASIAN	NA	NA	39.3	14.3	26.1	271	133	4.2	100	2.42	0.53
556	M	54	ASIAN	NA	NA	37.3	13.9	12.5	462	136	4.3	93	2.47	0.99
557	M	50	AFRICAN	NA	NA	36.6	12.4	4.7	337	139	4.2	102	2.43	1.04
558	M	57	ASIAN	NA	NA	37.7	10.8	16.7	956	129	4.6	76	2.56	1.19
559	F	60	CAUCASIAN	NA	NA	39.3	13.8	14.6	279	133	NA	73	2.29	0.72
560	M	44	ASIAN	NA	NA	37.1	16.3	7.4	108	141	3.6	90	2.41	0.76
561	M	32	CAUCASIAN	NA	NA	36.8	14.5	13.1	270	138	4.3	80	2.4	0.84
562	F	53	ASIAN	NA	NA	37.6	7.9	11.6	253	140	3	48	2.27	0.47
563	M	48	CAUCASIAN	NA	NA	37.4	14.9	12.9	225	138	3.9	82	2.42	1.18
564	M	41	ASIAN	NA	NA	39.8	14.8	9.6	243	137	4.3	76	2.36	0.59
565	M	21	ASIAN	NA	NA	38.4	12.5	22.8	301	135	4.5	75	2.36	0.93
566	F	51	ASIAN	NA	NA	36.9	12.4	6.8	361	129	4	62	2.28	1.24
567	F	31	AFRICAN	NA	NA	36.7	13.5	4.5	302	138	4.5	72	2.37	0.72
568	F	48		NA	NA	37.1	14.6	10.6	169	138	3.9	86	2.47	1
569	F	36	CAUCASIAN	NA	NA	36.6	15.1	8.1	317	139	4.6	67	2.46	1
570	M	17	CAUCASIAN	NA	NA	37	14	13.1	332	133	4.3	86	2.42	0.81
571	F	33	ASIAN	NA	NA	39	12.4	4.7	165	138	4.6	66	2.3	0.85
572	M	28	CAUCASIAN	NA	NA	38	15.8	9.3	196	138	4.5	76	2.37	1.32
573	M	26	ASIAN	NA	NA	37	15.6	7.6	355	136	3.9	71	2.51	0.59
574	F	24	ASIAN	NA	NA	37.5	13.9	8.7	300	129	3.2	69	2.35	0.88
575	M	27	ASIAN	NA	NA	36.8	14.6	7.3	199	136	4.4	87	2.36	0.83
576	M	31	AFRICAN	NA	NA	36.8	15.2	6.7	273	138	3.8	81	2.35	1
577	F	22	ASIAN	NA	NA	37.8	11.6	10.7	237	136	4.1	79	2.29	0.93
578	M	40	AFRICAN	NA	NA	37.8	13.2	6.6	201	140	4.1	117	2.32	1
579	M	36	ASIAN	NA	NA	36.8	16.4	5.3	277	129	3.9	87	2.29	1.07
580	F	37	ASIAN	NA	NA	37	11.6	12.8	240	137	4.1	60	2.34	0.95
581	M	28	ASIAN	NA	NA	36.6	14.9	5.6	226	136	3.6	85	2.3	1.03
582	M	65	CAUCASIAN	NA	NA	37.8	14.2	20.3	227	133	3.9	91	2.36	0.63
583	M	29	ASIAN	NA	NA	37.1	12.1	4.7	454	135	4.7	95	2.35	1.08
584	F	35	ASIAN	NA	NA	37.3	14.1	7.3	326	141	4.1	75	2.41	1.02
585	F	28	ASIAN	NA	NA	36.9	10.4	3.2	312	137	4.1	68	2.34	0.86
586	F	24	CAUCASIAN	NA	NA	36.9	13.3	16.4	190	137	3.5	64	2.4	0.54
587	M	34	ASIAN	NA	NA	36.8	12.7	9.1	347	134	3.7	84	2.35	1.06
588	M	39	ASIAN	NA	NA	36.7	13.7	5.3	204	137	4.3	77	2.46	0.89
589	F	22	ASIAN	NA	NA	37.3	10.2	5.7	365	138	4.7	68	2.4	1.09
590	M	48	ASIAN	NA	NA	36.8	15.2	6.1	119	137	4	81	2.29	0.98
591	F	35	ASIAN	NA	NA	36.5	13.3	9.9	345	140	4.9	57	2.45	0.98
592	F	23	ASIAN	NA	NA	36.6	11.2	5.9	297	135	4.1	62	2.49	1.37
593	M	27	ASIAN	NA	NA	37.9	13.2	13.2	180	134	3.8	82	2.38	0.61
594	F	46	ASIAN	NA	NA	37	12	5.4	274	139	4.5	65	2.47	0.82
595	M	28	CAUCASIAN	NA	NA	39	12.8	4.4	187	133	3.8	70	2.38	0.71
596	F	63	ASIAN	NA	NA	36.3	11.4	13.4	346	138	4.7	67	2.47	0.97
597	F	47	CAUCASIAN	NA	NA	36.6	13.7	9.3	182	139	4.4	70	2.3	0.83
598	M	64	ASIAN	NA	NA	37	13.9	5.9	317	129	4.1	55	2.41	1.14
599	M	35	ASIAN	NA	NA	37	15.4	13	340	141	4.4	72	2.47	0.91
600	M	26	CAUCASIAN	NA	NA	38.7	14.8	15.4	189	133	4	88	2.36	0.3
601	F	73	CAUCASIAN	NA	NA	36.8	11.3	11	178	137	5.1	114	2.33	0.98
602	F	30	CAUCASIAN	NA	NA	38.1	11.9	9.6	189	132	3.5	85	2.46	0.48
603	M	35	CAUCASIAN	NA	NA	36.4	15.2	4.5	156	141	3.8	82	2.37	1.22
604	M	28	CAUCASIAN	NA	NA	37.7	13.6	11	179	125	3.8	93	2.29	1.44
606	M	58	ASIAN	NA	NA	37.8	14.4	11	245	136	4.3	76	2.32	0.96
607	F	68	ASIAN	NA	NA	36.6	12.1	9	432	137	4.3	57	2.51	0.9
608	M	26	ASIAN	NA	NA	38	12.7	10.5	297	137	4.5	80	2.46	0.89
609	F	33	ASIAN	NA	NA	36.8	9.4	8.9	390	134	4	61	2.39	0.85
610	F	23	ASIAN	NA	NA	39.6	13.4	7.8	341	135	4.3	74	2.34	0.88
611	F	46	ASIAN	NA	NA	38.6	11.5	11.9	190	139	3.7	65	2.29	0.85
612	F	42	CAUCASIAN	NA	NA	39.7	12.4	15.7	106	131	3.7	92	2.37	0.87
613	M	35	ASIAN	NA	NA	39	12.8	10.6	503	129	4.6	56	2.39	0.88
614	M	28	CAUCASIAN	NA	NA	39.8	15.6	16.3	253	134	4	78	2.43	0.89
615	M	36	ASIAN	NA	NA	39.1	12.1	13.8	435	136	4.9	100	2.54	1.46
616	F	23	CAUCASIAN	NA	NA	39.1	9.3	16.9	340	138	4.4	51	2.42	1.14
617	M	85	CAUCASIAN	NA	NA	38.4	15.5	18.8	197	138	4.5	156	2.47	0.61
618	F	32	CAUCASIAN	NA	NA	37.6	14.1	6.9	178	138	3.7	74	2.29	1.18
619	M	25	CAUCASIAN	NA	NA	38	14.6	6.2	246	137	4	60	2.23	1.04
620	M	21	CAUCASIAN	NA	NA	40	14.1	11.8	105	134	4.2	81	2.53	0.7
621	M	60	CAUCASIAN	NA	NA	36.9	14	6.6	360	141	4.1	69	2.42	1.24
622	F	53	CAUCASIAN	NA	NA	37.1	12.4	14.1	332	14	3.6	59	2.36	0.99
623	M	70	ASIAN	NA	NA	38.3	13.8	9.7	183	129	4.8	155	2.39	0.92
624	M	69	ASIAN	NA	NA	38.8	9.2	7.8	330	132	4.5	69	2.09	0.56
625	M	28	CAUCASIAN	NA	NA	39	10.6	21.1	217	141	4	65	2.14	0.63
626	F	71	ASIAN	NA	NA	36.7	12.5	11.6	291	133	4.2	93	2.51	1.16
627	F	29	ASIAN	NA	NA	39.2	12.7	18.7	248	136	3.5	60	2.48	0.74
628	M	46	ASIAN	NA	NA	37.3	16.7	5.9	126	136	4.3	84	2.16	0.77
629	M	40	ASIAN	NA	NA	39.1	16.6	13.1	163	139	4.2	90	2.31	1.2
630	F	24	ASIAN	NA	NA	38	11.3	9.9	260	136	4.1	75	2.32	0.79
631	M	26	CAUCASIAN	NA	NA	39	14.5	3.7	170	134	3.6	109	2.24	0.38
632	M	61	CAUCASIAN	NA	NA	39	14.1	4.4	44	137	4	69	2.34	0.5
633	F	25	ASIAN	NA	NA	39.5	11.8	9.4	242	133	4	66	2.45	1.11
634	F	21	CAUCASIAN	NA	NA	38.8	13.1	18.8	205	134	3.7	66	2.33	0.77
635	M	41	CAUCASIAN	NA	NA	38	13.1	11.2	247	137	4	86	2.36	0.82
636	M	47	CAUCASIAN	NA	NA	39	14.5	19.5	231	129	4.1	76	2.54	0.4
637	F	28	ASIAN	NA	NA	38.2	10.3	6	412	135	4.4	57	2.43	0.82
638	F	57	ASIAN	NA	NA	39.4	10.8	15.3	351	133	4.3	64	2.51	0.89
639	M	21	CAUCASIAN	NA	NA	37	13.7	23.2	158	139	3.9	73	2.39	0.59
640	F	37	ASIAN	NA	NA	39	9.1	24.9	939	131	4.1	49	2.25	0.94
641	M	31	ASIAN	NA	NA	37.9	13.3	4.7	343	135	4.4	94	2.36	0.91
642	F	27	CAUCASIAN	NA	NA	38.1	12.6	2.6	194	139	3.7	99	2.27	1.01
643	M	56	ASIAN	NA	NA	39	13.6	8.3	195	136	4.1	87	2.18	0.33
644	M	32	ASIAN	NA	NA	39.5	13.3	4.5	194	131	4	77	2.18	0.62
645	M	10	ASIAN	NA	NA	39.2	9.7	7.3	329	131	4.4	73	2.18	0.64
